# Supplementary material for: Increased glutarate production by blocking the glutaryl-CoA dehydrogenation pathway and a catabolic pathway involving l-2-hydroxyglutarate
Source: Nat Commun. 2018 May 29;9:2114. doi: 10.1038/s41467-018-04513-0 (PMC5974017; doi:10.1038/s41467-018-04513-0)
Supplement: Supplementary file 3 — Supplementary Data 1 [file 41467_2018_4513_MOESM3_ESM.xls]

## Sheet: Sheet1
	Supplementary Data 1. Strains and plasmids used in this study
	Strain or plasmid	Relevant characteristicsa
	Strain
	P. putida KT2440	Wild-type
	P. putida KT2440 (Δgdh)	P. putida KT2440 mutant obtained by deletion of the gdh gene
	P. putida KT2440 (ΔcsiD)	P. putida KT2440 mutant obtained by deletion of the csiD gene
	P. putida KT2440 (ΔaceA)	P. putida KT2440 mutant obtained by deletion of the aceA gene
	P. putida KT2440 (ΔglcB)	P. putida KT2440 mutant obtained by deletion of the glcB gene
	P. putida KT2440 (ΔgdhΔcsiD)	P. putida KT2440 mutant obtained by deletion of the gdh gene and csiD gene
	P. putida KT2440 (ΔcsiDΔlhgO)	P. putida KT2440 mutant obtained by deletion of the csiD gene and lhgO gene
	P. putida KT2440 (ΔcsiDΔaceA)	P. putida KT2440 mutant obtained by deletion of the csiD gene and aceA gene
	P. putida KT2440 (ΔcsiDΔglcB)	P. putida KT2440 mutant obtained by deletion of the csiD gene and glcB gene
	P. putida KT2440 (ΔgdhΔcsiDΔalr)	P. putida KT2440 mutant obtained by deletion of the gdh gene, csiD gene and alr gene
	ΔgdhΔcsiD-Pc-csiD	P. putida KT2440 (ΔgdhΔcsiD) harboring the plasmid pMMPc-Gm-csiD
	ΔgdhΔcsiD-Pc-gdh	P. putida KT2440 (ΔgdhΔcsiD) harboring the plasmid pMMPc-Gm-gdh
	ΔgdhΔcsiD-Ptac-csiD	P. putida KT2440 (ΔgdhΔcsiD) harboring the plasmid pMMPtac-Gm-csiD
	ΔgdhΔcsiD-Ptac-gdh	P. putida KT2440 (ΔgdhΔcsiD) harboring the plasmid pMMPtac-Gm-gdh
	WT::bphC	P. putida KT2440::mini-Tn7T-bphC, wild-type strain marked with bphC
	Δgdh::bphC	P. putida KT2440 (Δgdh)::mini-Tn7T-bphC, Δgdh strain marked with bphC
	E. coli DH5α	F– φ80lacZ∆M15 ∆(lacZYA-argF)U169 deoR recA1 endA1 hsdR17(rK–, mK+) phoA supE44 λ– thi-1 gyrA96 relA1 , used for gene clone
	E. coli BL21(DE3)	F– ompT hsdSB(rB- mB-) gal(λ c I 857 ind1 Sam7 nin5 lacUV5-T7gene1) dcm (DE3)
	BL21-CsiD (P. putida)	E. coli BL21(DE3) harboring the expression plasmid pETDuet-csiD (P. putida)
	BL21-LhgO (P. putida)	E. coli BL21(DE3) harboring the expression plasmid pETDuet-lhgO (P. putida)
	BL21-CsiD (E. coli)	E. coli BL21(DE3) harboring the expression plasmid pETDuet-csiD (E. coli)
	BL21-YgaF (E. coli)	E. coli BL21(DE3) harboring the expression plasmid pETDuet-ygaF (E. coli)
	BL21-CsiD (K. pneumoniae)	E. coli BL21(DE3) harboring the expression plasmid pETDuet-csiD (K. pneumoniae)
	BL21-LhgO (K. pneumoniae)	E. coli BL21(DE3) harboring the expression plasmid pETDuet-lhgO (K. pneumoniae)
	BL21-CsiD (S. typhimurium)	E. coli BL21(DE3) harboring the expression plasmid pETDuet-csiD (S. typhimurium)
	BL21-LhgO (S. typhimurium)	E. coli BL21(DE3) harboring the expression plasmid pETDuet-lhgO (S. typhimurium)
	Plasmid
	pETDuet-1	Vector for protein expression; Apr
	pETDuet-csiD (P. putida)	pETDuet-1 contained csiD gene of P. putida KT2440
	pETDuet-lhgO (P. putida)	pETDuet-1 contained lhgO gene of P. putida KT2440
	pETDuet-csiD (E. coli)	pETDuet-1 contained csiD gene of E. coli K-12 MG1655
	pETDuet-ygaF (E. coli)	pETDuet-1 contained ygaF gene of E. coli K-12 MG1655
	pETDuet-csiD (K. pneumoniae)	pETDuet-1 contained csiD gene of K. pneumoniae ATCC25955
	pETDuet-lhgO (K. pneumoniae)	pETDuet-1 contained lhgO gene of K. pneumoniae ATCC25955
	pETDuet-csiD (S. typhimurium)	pETDuet-1 contained csiD gene of S. typhimurium CT18
	pETDuet-lhgO (S. typhimurium)	pETDuet-1 contained lhgO gene of S. typhimurium CT18
	pEASY-Blunt cloning vector	Vector for gene cloning; Apr
	Blunt-csiD	pEASY-Blunt cloning vector contained a 148-bp internal fragment of csiD
	Blunt-gdh	pEASY-Blunt cloning vector contained a 150-bp internal fragment of gdh
	Blunt-lhgO	pEASY-Blunt cloning vector contained a 150-bp internal fragment of lhgO
	pK18mobsacB	Suicide plasmid for gene knockout; Kmr
	pUC18-mini-Tn7-Gm	Gmr on mini-Tn7; for gene insertion in Gms bacteria; Gmr
	pTNS2	Tn7 insertion helper plasmid; Apr
	pUCTn7Pc	pUC18-mini-Tn7-Gm contained promoter Pc
	pMMB66EH	Apr, lacI, rep, mob, oriRSF1010
	pMMPc	pMMB66EH contained promoter Pc
	pMMPc-bphC	pMMPc contained gene bphC
	pMMPc-Gm	pMMPc contained gentamicin resistant gene
	pMMPc-Gm-csiD	pMMPc-Gm contained gene csiD
	pMMPc-Gm-gdh	pMMPc-Gm contained gene gdh
	pMMB66EH-Gm	pMMB66EH contained gentamicin resistant gene
	pMMPtac-Gm-csiD	pMMB66EH-Gm contained gene csiD
	pMMPtac-Gm-gdh	pMMB66EH-Gm contained gene gdh
	pUCTn7Pc-bphC	pUCTn7Pc contained gene bphC
	pK18mobsacB-Δgdh	Partial lengths of gdh were inserted into pK18mobsacB
	pK18mobsacB-ΔcsiD	Partial lengths of csiD were inserted into pK18mobsacB
	pK18mobsacB-ΔlhgO	Partial lengths of lhgO were inserted into pK18mobsacB
	pK18mobsacB-ΔaceA	Partial lengths of aceA were inserted into pK18mobsacB
	pK18mobsacB-ΔglcB	Partial lengths of glcB were inserted into pK18mobsacB
	aApr, ampicillin resistant; Kmr, kanamycin resistant; Gmr, gentamicin resistant.
