# Supplementary material for: Increased glutarate production by blocking the glutaryl-CoA dehydrogenation pathway and a catabolic pathway involving l-2-hydroxyglutarate
Source: Nat Commun. 2018 May 29;9:2114. doi: 10.1038/s41467-018-04513-0 (PMC5974017; doi:10.1038/s41467-018-04513-0)
Supplement: Supplementary file 4 — Supplementary Data 2 [file 41467_2018_4513_MOESM4_ESM.xls]

## Sheet: Sheet1
	Supplementary Data 2. Oligonucleotides used in this study
	Primer	Sequence(5’-3’)a	Use
	Overexpression
	csiD-F	ATAGAATTCGATGAACGCCTTTACGCAGATCGAC (EcoRI)	Amplification of csiD in P. putida KT2440 (forward)
	csiD-R	AATAAGCTTTTATTGACCGCGCTGGTACAGCGGC (HindIII)	Amplification of csiD in P. putida KT2440 (reverse)
	lhgO-F	ATTGAATTCGGTGTACGATTTCATCATCATT (EcoRI)	Amplification of lhgO in P. putida KT2440 (forward)
	lhgO-R	AATAAGCTTTCAGCTGGCAGCCCTCTGGTTG (HindIII)	Amplification of lhgO in P. putida KT2440 (reverse)
	csiD-F1	AATGAATTCGATGAATGCACTGACCGCCGTA (EcoRI)	Amplification of csiD in E. coli K-12 MG1655 (forward)
	csiD-R1	AATAAGCTTTTACTGATGCGTCTGGTAG (HindIII)	Amplification of csiD in E. coli K-12 MG1655 (reverse)
	ygaF-F	AATTGGATCCGATGTATGATTTTGTGATTAT (BamHI)	Amplification of ygaF in E. coli K-12 MG1655 (forward)
	ygaF-R	AATTAAGCTTTTATTGATTAAATGCGGCG (HindIII)	Amplification of ygaF in E. coli K-12 MG1655 (reverse)
	csiD-F2	AATTGGATCCGATGAACATCACCCTGACCTTAC (BamHI)	Amplification of csiD in K. pneumoniae ATCC25955 (forward)
	csiD-R2	AATTAAGCTTTTATTGATGAGTCTGGTAATGAT (HindIII)	Amplification of csiD in K. pneumoniae ATCC25955 (reverse)
	lhgO-F2	AATTGGATCCGATGTATGATTTCGTGATTAT (BamHI)	Amplification of lhgO in K. pneumoniae ATCC25955 (forward)
	lhgO-R2	AATTAAGCTTTTAACGGGTAAAAGCGGCGTGT (HindIII)	Amplification of lhgO in K. pneumoniae ATCC25955 (reverse)
	bphC-F	CGTACCCGGGTCGACGAAGGAGACAGTAATGAGCATCA (SmaI)	Amplification of bphC (forward)
	bphC-R	GATCACTAGTTCATGCTTTGTTGCGCGCAGCTGCT (SpeI)	Amplification of bphC (reverse)
	Gene knockout
	gdh-uf	CGCGGATCCATGGTCGGTAAAGCAAG (BamHI)	Amplification of upstream homologous arm of gdh (forward)
	gdh-ur	TCTGCATGTCGGCCATCGAGCGGTA	Amplification of upstream homologous arm of gdh (reverse)
	gdh-df	TACCGCTCGATGGCCGACATGCAGA	Amplification of downstream homologous arm of gdh (forward)
	gdh-dr	GCGAAGCTTTTAATAGAACGCCTGGATACC (HindIII)	Amplification of downstream homologous arm of gdh (reverse)
	csiD-uf	ATAGAATTCGATGAACGCCTTTACGCAGATCGAC (EcoRI)	Amplification of upstream homologous arm of csiD (forward)
	csiD-ur	CGAATACCGAATGGGATCGGGGTAATCAGCAT	Amplification of upstream homologous arm of csiD (reverse)
	csiD-df	TGATTACCCCGATCCCATTCGGTATTCGACAC	Amplification of downstream homologous arm of csiD (forward)
	csiD-dr	AATAAGCTTTTATTGACCGCGCTGGTACAGCGGC (HindIII)	Amplification of downstream homologous arm of csiD (reverse)
	lhgO-uf	ATTGAATTCGGTGTACGATTTCATCATCATT (EcoRI)	Amplification of upstream homologous arm of lhgO (forward)
	lhgO-ur	CAGGTCGCTGGGGCTACCGACGATGTTGGGCT	Amplification of upstream homologous arm of lhgO (reverse)
	lhgO-df	CAACATCGTCGGTAGCCCCAGCGACCTGTTCC	Amplification of downstream homologous arm of lhgO (forward)
	lhgO-dr	AATAAGCTTTCAGCTGGCAGCCCTCTGGTTG (HindIII)	Amplification of downstream homologous arm of lhgO (reverse)
	aceA-uf	AATTGGATCCATGGCACTGACACGCGAACA (BamHI)	Amplification of upstream homologous arm of aceA (forward)
	aceA-ur	CTCGGCGAAGCGATGTTGATGCGTT	Amplification of upstream homologous arm of aceA (reverse)
	aceA-df	AACGCATCAACATCGCTTCGCCG	Amplification of downstream homologous arm of aceA (forward)
	aceA-dr	AATTAAGCTTTCAGTGGAACTGCTCTTCTT (HindIII)	Amplification of downstream homologous arm of aceA (reverse)
	glcB-uf	AATTGGATCCATGACTGGATACGTTCAAGTC (BamHI)	Amplification of upstream homologous arm of glcB (forward)
	glcB-ur	CGTGAAGCCAGTTACCTTGTTGT	Amplification of upstream homologous arm of glcB (reverse)
	glcB-df	TTACAACAAGGTAACTGGCTTCAC	Amplification of downstream homologous arm of glcB (forward)
	glcB-dr	AATTAAGCTTTTACAACCCGTTACGCGCCT (HindIII)	Amplification of downstream homologous arm of glcB (reverse)
	alr-uf	GCGAAGCTTTCAGTCGACGAGTATCT (HindIII)	Amplification of upstream homologous arm of alr (forward)
	alr-ur	GACATGGAAGAGCCGAGTACAAACG	Amplification of upstream homologous arm of alr (reverse)
	alr-df	CGTTTGTACTCGGCTCTTCCATGTC	Amplification of downstream homologous arm of alr (forward)
	alr-dr	ATAGGATCCATGCCCTTTCGCCGTAC (BamHI)	Amplification of downstream homologous arm of alr (reverse)
	Gene complementation
	csiD-cF (Pc)	GCGAACCCGTGAATTCGACGGCGCCATCTACTTTTTTAGC	Amplification of fragment containg csiD and lhgO for fusion into the plasmid pMMPc-Gm (forward)
	csiD-cF (Ptac)	ACAGGAAACAGAATTCGACGGCGCCATCTACTTTTTTAGC	Amplification of fragment containg csiD and lhgO for fusion into the plasmid pMMB66EH-Gm (forward)
	csiD-cR	GCAGGTCGACGGATCCTCAGCTGGCAGCCCTCTGGTTGG	Amplification of fragment containg csiD and lhgO for fusion into the plasmid pMMPc-Gm or pMMB66EH-Gm (reverse)
	gdh-cF (Pc)	GCGAACCCGTGAATTCGCACAAGAAACTGACCCCTATT	Amplification of fragment containg gdh and pp0159 for fusion into the plasmid pMMPc-Gm (forward)
	gdh-cF (Ptac)	ACAGGAAACAGAATTCGCACAAGAAACTGACCCCTATT	Amplification of fragment containg gdh and pp0159 for fusion into the plasmid pMMB66EH-Gm (forward)
	gdh-cR	GCAGGTCGACGGATCCCTAGAGCACCCCAGCATCACGC	Amplification of fragment containg gdh and pp0159 for fusion into the plasmid pMMPc-Gm or pMMB66EH-Gm (reverse)
	Gm-F	CCTTCGATCGCTGATTCCCTTTGTCAACAGCAA (PvuI)	Amplification of the gentamicin-resistant gene (forward)
	Gm-R	TTCCAAGCTTTTAGGTGGCGGTACTTGGGTC (HindIII)	Amplification of the gentamicin-resistant gene (reverse)
	RT-PCR
	csiD-RTF	CGTTCTTCCGTCACCCTCTGG	Amplification of a 148-bp internal fragment of csiD for transcriptional and qPCR analysis
	csiD-RTR	GGCTGCACGAACTGGTCAATG
	lhgO-RTF	AGGCAACAAGGCGACCAA	Amplification of a150-bp internal fragment of lhgO for transcriptional and qPCR analysis
	lhgO-RTR	CAGTAGCGTTCCAGGCCATT
	gdh-RTF	CCATCCCCGAGCAATACG	Amplification of a 150-bp internal fragment of gdh for transcriptional and qPCR analysis
	gdh-RTR	CGGTGCCAAATTCGTTGATC
	aRestriction sites are underlined, and the restriction enzymes are indicated in parentheses.
